# Supplementary material for: The Mechanism of Ochratoxin Contamination of Artificially Inoculated Licorice Roots
Source: Toxins (Basel). 2023 Mar 13;15(3):219. doi: 10.3390/toxins15030219 (PMC10058647; doi:10.3390/toxins15030219)
Supplement: Supplementary file 1 [file toxins-15-00219-s001.zip]

Archive with 1 entries (1 files):
- toxins-2193683-supplementary.pdf
